# Supplementary material for: The Impact of Goat Milk Pretreatment with Pulsed Electric Fields on Cheese Quality
Source: Foods. 2023 Nov 21;12(23):4193. doi: 10.3390/foods12234193 (PMC10706457; doi:10.3390/foods12234193)
Supplement: Supplementary file 1 [file foods-12-04193-s001.zip]

Archive with 1 entries (1 files):
- foods-2663956-supplementary.pdf
